# Supplementary material for: Structural analysis of pathogenic mutations in the DYRK1A gene in patients with developmental disorders
Source: Hum Mol Genet. 2017 Jan 4;26(3):519–26. doi: 10.1093/hmg/ddw409 (PMC5409128; doi:10.1093/hmg/ddw409)
Supplement: Supplementary Data [file ddw409_Supp.xlsx]

## Sheet: Table 1
ID	Genomic coords (GRCh37)	Ref/Alt	Inheritance	Mutation	HGVS (protein)	Protein position	Putative consequence	Sex	Age*	ID	Microceph	Seizures	Dysmo	OFC sd	Weight sd	Height sd	Vision impairment/ Occular malformation	Social smile	Sat Independently	Walked independently	First words	Phenotypes & Additional Comments
265726	chr21:38845005-38845006	A/*	De novo	frameshift	p.Lys11AsnfsTer38	Upstream of kinase	NMD	Male	0.833333	x	-	-	x	1.28	-2.3	-1.82	Deeply set eyes and longsighted	5 weeks	Not yet achieved	Not yet achieved	9 months	De novo mutation in TNNI2; Distal arthrogryposis, severe micrognatia, Inguinal hernia, Hip dysplasia, Gastroesophageal reflux, Hydronephrosis, Depressed nasal bridge, Hypertelorism
260138	chr21:38850535-38850538	C/*	De novo	frameshift	p.Pro88GlnfsTer6	Upstream of kinase	NMD	Female	9.64	x	x	x	x	-6.49	-2.5	-2.84	-	10 weeks	11 months	3-4 years	3-4 years	Tapered finger, Smooth philtrum, Short philtrum, Short chin, Abnormality of the lip, High pitched voice, Long toe, Hypertonia, Microcephaly, Autism
273031	chr21:38850572-38850573	T/*	De novo	frameshift	p.Leu100Ter	Upstream of kinase	NMD	Male	10.24	x	x	x	x	-5.21	-1.42	-0.93	-	Unknown	Unknown	14 months	5 years and over	Global developmental delay, Seizures, Microcephaly, Autistic behavior, Flat occiput, Prominent fingertip pads, Protruding ear
267419	chr21:38850576-38850577	T/*	De novo	frameshift	p.Ile101ThrfsTer49	Upstream of kinase	NMD	Female	11.21	x	x	x	x	-3.36	-0.24	-0.86	Deep set eyes, short sighted, ERG evidence of early retinal dysfunction with poor night vision	Unknown	12 months	3-4 years	5 single words age 14 years	Seizures, Global developmental delay, Retinal dystrophy, Microcephaly, Optic atrophy, Delayed speech and language development, Absent speech, Facial hirsutism, Widely-spaced maxillary central incisors, Malar flattening, micrognathia, bilateral hallux valgus, arachnodactyly
261852	chr21:38853004-38853006	/GG	De novo	frameshift	p.Glu132GlyfsTer19	Upstream of kinase	NMD	Male	4.27	x	x	x	x	-5.3	-7.74	-6.92	Deeply set eyes	8 weeks	8 months	13 months	4-5 years	Abnormal pyramidal signs, Microplagiocephaly, Generalized myoclonic seizures, Prominent nasal bridge, deeply set eyes, downslanted palpebral fissures, thin vermilion border, smooth philtrum, wide mouth, widely spaced teeth, Global developmental delay
259211	chr21:38858872-38858872	T/C	De novo	missense	p.Leu207Pro	Kinase	Reduced ATP binding	Male	12.42	x	x	-	x	-4.32	-3.14	-2.79	Astigmatism, Amblyopia	Unknown	28 months	4-5 years	Unknown	Delayed speech and language development, Global developmental delay, Intrauterine growth retardation, Abnormality of the palmar creases, Astigmatism, Amblyopia, Contractures, Abnormality of the skeletal system, Constipation, Cleft soft palate
274723	chr21:38862476-38862476	G/T	De novo	splice site	-	Kinase	NMD	Female	24.79	x	x	x	x	-4.91	unknown	-2.62	Iris coloboma	Unknown	9 months	3-4 years	4-5 years	Intrauterine growth retardation, Macrodontia of permanent maxillary central incisor, Overbite, Seizures, Global developmental delay, Short stature, Retrognathia, Iris coloboma, Dilation of lateral ventricles, Microcephaly, Congenital microcephaly, Cerebral white matter atrophy
262553	chr21:38862503-38862503	C/T	De novo	stop gained	p.Arg231Ter	Kinase	NMD	Male	8.45	x	x	-	x	-4.85	-1.4	-2.12	Iris coloboma	10 weeks	10 months	2-2.5 years	21 months	Microcephaly, Brachycephaly, Abnormality of the pulmonary valve, Iris coloboma, Micrognathia, Eczema, Constipation
267992	chr21:38862575-38862575	C/T	De novo	stop gained	p.Arg255Ter	Kinase	NMD	Male	0.4	x	x	-	x	-6.35	-2.03	-2.32	Bilateral microphthalmos, retinal detachment	8 weeks	Not yet achieved	Not yet achieved	Not yet achieved	Retinal detachment, Global developmental delay, Congenital microcephaly, Bilateral microphthalmos, Bilateral single transverse palmar creases, Hypoplasia of the corpus callosum, Ventriculomegaly, Delayed CNS myelination
271655	chr21:38862599-38862599	C/T	De novo	stop gained	p.Arg263Ter	Kinase	NMD	Male	6.27	x	x	-	x	-5.3	-2.44	-1.66	Deeply set eyes	Unknown	9 months	22 months	13 months	Microcephaly, Moderate global developmental delay, Finger joint hypermobility, Gait ataxia, Elbow flexion contracture, Deeply set eyes, Sparse scalp hair, Nasolacrimal duct obstruction
267221	chr21:38862641-38862641	G/C	De novo	missense	p.Ala277Pro	Kinase	Reduced ATP binding	Male	6.97	x	x	-	x	-3.3	-3.84	-2.9	Retinal dystrophy	20 weeks	Unknown	Not yet achieved	Not yet achieved	Postnatal microcephaly, Global developmental delay, Hypoplastic left heart, Retinal dystrophy, Decreased facial expression, micrognathia,
258963	chr21:38862672-38862672	A/T	De novo	missense	p.Asp287Val	Kinase	Complete loss of catalytic function	Male	6.61	x	x	-	x	-4.79	-3.05	-2.65	Early cateracts	12 weeks	12 months	2.5-3 years	Not yet achieved	Intrauterine growth retardation, obsolete Early cataracts, Feeding difficulties in infancy, Proportionate short stature, Specific learning disability, Microcephaly, Abnormality of the frontal hairline, Single transverse palmar crease, Cerebellar atrophy, Ventriculomegaly, Abnormality of the skin
273659	chr21:38862718-38887156	20kb inversion (last 5 exons)	De novo	inversion	-	Kinase	NMD	Female	4.9	x	x	-	x	-6.4	-1	-0.8	Hypermetropia	Unknown	14 months	3-4 years	16 months	Ventriculomegaly, Microcephaly, Hypermetropia, Hypertelorism,deep set eyes Underdeveloped nasal alae, Global developmental delay, one of twins (natural conception), IUGR, fixed flexon deformity of 4 th and 5th fingers bilaterally. Karyotype - 46XX, inv (5) (q13.3q22) mat - thought to be a coincidental finding.
267391	chr21:38862725-38862725	A/AT	De novo	frameshift	p.Val306SerfsTer2	Kinase	NMD	Female	6.66	x	x	-	x	-5.09	-0.82	-2.07	Deeply set eyes	Unknown	10 months	18 months	10 months	Postnatal microcephaly, Sparse scalp hair, Deeply set eyes, Prominent nasal bridge, Preauricular pit, Anterior creases of earlobe, Atria septal defect
271258	chr21:38865317-38865317	A/G	De novo	splice site	-	Kinase	NMD	Male	0.17	x	x	-	x	-3.59	unknown	unknown	-	Unknown	10 months	Unknown	2-2.5 years	Moderate global developmental delay, Progressive microcephaly, Arthrogryposis-like hand anomaly, Delayed eruption of primary teeth, Micrognathia
260956	chr21:38865403-38865403	T/C	De novo	missense	p.Ser346Pro	Kinase	Loss of stability	Female	15.05	x	x	x	x	-7.26	-3	-1.85	-	6 weeks	9 months	Unknown	16 months	Seizures, Global developmental delay, Microcephaly
274381	chr21:38877655-38877655	C/T	De novo	stop gained	p.Arg437Ter	Kinase	NMD	Male	1.18	x	x	x	x	-4.53	-2.25	-3.81	Deeply set eyes	20 weeks	Unknown	13 months	Unknown	Abnormality of the cerebral white matter, Seizures, Hypertonia, Sagittal craniosynostosis, Moderate global developmental delay, Deeply set eyes, Underdeveloped alae nasae, Adducted thumbs,
265783	chr21:38877655-38877655	C/T	De novo	stop gained	p.Arg437Ter	Kinase	NMD	Female	9.63	x	x	x	x	-4.89	-0.62	-0.94	Deeply set eyes	Unknown	Unknown	17 months	3-4 years	Micrognathia, Short nose, Febrile seizures, Intrauterine growth retardation, Plagiocephaly, Pes cavus, Congenital microcephaly, Lower limb spasticity, Generalized seizures, Deeply set eyes, Autistic behavior, Intellectual disability, severe
270174	chr21:38877746-38877746	G/A	De novo	missense	p.Arg467Gln	Kinase	Loss of stability	Male	12.27	x	x	-	x	-2.27	unknown	unknown	Visual processing disorder	Unknown	10 months	2-2.5 years	Spoke in sentences by 4 years	Micrognathia, low set ears, truncal obesity, facial assymetry, hypoplastic scrotum with undescended testes, which required bilateral orchidopexy, lordotic posture with broad based gait, pes planus, brisk reflexes with bilateral ankle clonus with reduced muscle tone. Feet showed brachydactyly with bilateral symetrical 2-3 toe syndactyly. Febrile convusions in childhood- no seizures since. Attends …
